# Supplementary material for: Tetracyclic Thioxanthene Derivatives: Studies on Fluorescence and Antitumor Activity
Source: Molecules. 2021 May 31;26(11):3315. doi: 10.3390/molecules26113315 (PMC8198043; doi:10.3390/molecules26113315)
Supplement: Supplementary file 1 [file molecules-26-03315-s001.zip]

Archive with 1 entries (1 files):
- molecules-1183803-supplementary.pdf
